# Supplementary material for: Survival Is Related to Estrogen Signal Transduction Pathway Activity in Postmenopausal Women Diagnosed with High-Grade Serous Ovarian Carcinoma
Source: Cancers (Basel). 2021 Oct 12;13(20):5101. doi: 10.3390/cancers13205101 (PMC8533979; doi:10.3390/cancers13205101)
Supplement: Supplementary file 1 [file cancers-13-05101-s001.zip]

Archive with 1 entries (1 files):
- cancers-1380917-supplementary.pdf
